# Supplementary material for: Synergistic Combination of AS101 and Azidothymidine against Clinical Isolates of Carbapenem-Resistant Klebsiella pneumoniae
Source: Pathogens. 2021 Nov 29;10(12):1552. doi: 10.3390/pathogens10121552 (PMC8706163; doi:10.3390/pathogens10121552)
Supplement: Supplementary file 1 [file pathogens-10-01552-s001.zip]

Archive with 1 entries (1 files):
- pathogens-1453738-SI.pdf
